# Supplementary material for: How a State Measures Up: Ambulatory Care Pharmacists’ Perception of Practice Management Systems for Comprehensive Medication Management in Utah
Source: Pharmacy (Basel). 2020 Aug 1;8(3):136. doi: 10.3390/pharmacy8030136 (PMC7559078; doi:10.3390/pharmacy8030136)
Supplement: Supplementary file 1 [file pharmacy-08-00136-s001.zip]

Archive with 1 entries (1 files):
- pharmacy-854888-supplementary.xlsx
