# Supplementary material for: How a State Measures Up: Ambulatory Care Pharmacists’ Perception of Practice Management Systems for Comprehensive Medication Management in Utah
Source: Pharmacy (Basel). 2020 Aug 1;8(3):136. doi: 10.3390/pharmacy8030136 (PMC7559078; doi:10.3390/pharmacy8030136)
Supplement: Supplementary file 1 [file pharmacy-08-00136-s001.zip › pharmacy-854888-supplementary.xlsx]

## Sheet: Sheet1
Question		High	U of U	IHC	Total	Indifferent	U of U	IHC	Total	Low	U of U	IHC	Total
Organizational Support: When thinking of organizational support, consider the following: How well does your leadership (both clinic level and executive) understand CMM? Does your leadership support and champion CMM? Do they support you in obtaining necessary resources? Do you have adequate patient care and non-patient care workspace dedicated to you? Are your services aligned with value-based pay…	Performance	8-10	3	1	4	4-7	7	8	15	0-3	0	0	0
	Fesability	8-10	3	3	6	4-7	7	6	13	0-3	0	0	0
Care team engagement When thinking of care team engagement, consider the following: How would you rate your level of collaboration and communication with the rest of the care team? Do they have a good understanding of CMM? Do you receive referrals from most clinic providers? Do you have collaborative practice agreements in place that allow you to initiate, modify, and discontinue medications from…	Performance	8-10	5	2	7	4-7	3	6	9	0-3	2	1	3
	Fesability	8-10	4	5	9	4-7	3	4	7	0-3	3	0	3
Care delivery processes When thinking of care delivery processes, consider the following: Are you responsible for identifying most of your CMM patients? Do you use tools such as algorithms to identify patients most in need of CMM? Are these algorithms built into the EHR to maximize efficiency? Are there automated pop-ups for patients in need of CMM? Does your EHR allow you to identify and manage …	Performance	8-10	0	1	1	4-7	8	5	13	0-3	2	3	5
	Fesability	8-10	1	2	3	4-7	6	7	13	0-3	3	0	3
CMM program evaluation: When thinking of CMM program evaluation, consider the following: Is the identification and resolution of medication therapy problems being tracked? Are other CMM measures such as clinical markers, patient satisfaction, and pharmacist productivity being tracked? Are the data that are being collected from these measures being used to enhance and improve the CMM practice? Are…	Performance	8-10	1	0	1	4-7	9	7	16	0-3	0	2	2
	Fesability	8-10	5	2	7	4-7	3	7	10	0-3	2	0	2
Ensuring consistent and quality care:When thinking of ensuring consistent and quality care, consider the following: If a new pharmacist is hired, do you have a consistent training process in place to ensure that they are well trained on the philosophy of CMM practice and the patience care process? Does your employer provide you with money and time for continuing professional development? Do you r…	Performance	8-10	4	0	4	4-7	5	7	12	0-3	1	2	3
	Fesability	8-10	8	3	11	4-7	2	5	6	0-3	0	1	1
availability of patient care space?		There are two or more	5	6	11	There is a designated	3	2	5	"There is NOT a designa.."	2	1	3
availability of non-patient care space?		"There is non-patient AND"	7	6	13	There is a designated but NOT accessible	2	1	3	There is NOT	1	2	3
privacy of space?		"There is space"	7	7	14					NOT	3	2	5
size of space?		Are large enough	9	8	17					NOT	1	1	2
care space equipment?﻿		Have necessary	8	9	17					NOT	2	0	2
clinical pharmacy leadership?		Understands AND supports AND champions	8	4	12	Good Understanding and Supports	2	3	5	Not applicable, good understanding	0	2	2
clinic leadership?		Understands AND supports AND champions	1	0	1	Good Understanding and Supports	4	2	6	Not applicable, good understanding	2	7	12
executive leadership?		Understands AND supports AND champions	0	1	1	Good Understanding and Supports	1	0	1	Not applicable, good understanding	9	8	17
In what ways does leadership (pharmacy, clinic, or executive) support CMM pharmacists? (check all that apply)		7 or more selected	3	4	7	4-6 selected	7	3	10	3 or less selected	0	2	2
Which of the following statements are true for your practice site regarding CMM revenue?(check all that apply)		-	-	-	-	-	-	-	-	-	-	-	-
communication with providers?		consistent AND follow through	6	3	9	consistent	4	6	10	NOT consistent	0	0	0
collaborative visits?		CONSISTENTLY	0	1	1	Sometimes	4	2	6	NA/ NOT defined	6	6	12
collaborative visit care plans?		CONSISTENTLY	4	1	5	Sometimes	4	3	7	NA/ NOT defined	2	5	7
or﻿ganizational presence?		consistently invited AND represented	3	2	5	consistently invited	7	7	14	NOT Invited	0	0	0
the presence of a champion?		one non-pharm champion	3	5	8					NO	7	4	11
direct provider referrals?		76-100%	9	3	12	51% - 75%	0	2	2	<50%	1	4	5
﻿ placing new referrals to other care team members?		can place new referrals	10	6	16					CANNOT	0	3	3
orienting new care team members?		process in place	3	2	5					NOT	7	7	14
Which of the following statements is most true for your practice site regarding ability to adjust dosing of existing medications?		broad CPAs	1	0	1	Condition specific or Algorythm	9	9	18	None	0	0	0
the ability to order labs?		WITHOUT provider	10	8	18					other 2	0	1	1
the ability to order durable medical equipment? (e.g., blood pressure cuff)		WITHOUT provider	9	4	13					other 2	1	5	6
the ability to order imaging?(e.g., DXA scan)		WIHTOUT provider	1	0	1					other 2	9	9	18
scheduling encounters?		-	-	-	-	-	-	-	-	-	-	-	-
rooming patients?		Dedicated staff to room all	0	0	0	Some support	3	0	3	RPh responsible for ALL	7	9	16
the taking of vitals for patients during appointments?		Only support staff	0	0	0	Some support	4	0	4	RPh responsible for ALL	6	9	15
billing and coding?		support staff for billing	3	0	0					Do not bill, pharmacist responsible	7	9	16
point-of-care testing?		utilize staff	10	5	15					all their own	0	4
dedicated support personnel?(e.g., MA, LPN)		Dedicated staff	5	0	5	Shared Staff	0	3	3	Clinic staff/ No staff	5	6	11
Pharmacists at your practice site have adequate technical support in which of the following areas?(check all that apply)		6-8 selected	4	2	6	3-5 selected	4	2	6	2 or less selected	2	5	7
patient identification for CMM services?			10	5	15				0	responsible	0	3	3
the application of an algorithm for patient identification for CMM services?		algorythm with highest need	0	0	0	Algorythm periodically	8	3	11	No criteria/ Manually applied	2	6	8
non-provider referrals?(e.g. desk staff, community pharmacy, case managers, protocol-based nurse service)		identify patients	9	5	14				0	NOT	1	4	5
payer referrals?		payer referrals	3	0	3				0	NO CMM patients	7	9	16
generated quality care lists?		clinic generated lists	9	6	15				0	NO CMM patients	1	3	4
patient panels?		Identify and manage	5	1	6	Identify only	1	3	4	NOT	4	5	9
scheduling in EHR?		enables	10	5	15				0	NOT	0	4	4
referrals?		In EHR	5	1	6	Not in EHR	1	3	4	None	4	5	9
automatic appointment reminders?		appointment reminders	8	5	13				0	NOT	2	4	6
follow up?		Automated	0	0	0	Manual	10	7	17	NOT	0	2	2
Which of the following statements are true for your practice site regarding appointment management?(check all that apply)		5-7 selected	0	0	0	2-4 selected	4	2	6	1 or less selected	6	7	13
Which of the following statements are true for your practice site regarding referral management?		-	-	-	-	-	-	-	-	-	-	-	-
Which of the following statements are true for your practice site regarding scheduling assistance?		patient can schedule	53	18	71	consistent with assistance/ not soley	1	15	16	consistent with assistance/ soley	6	21	27
outreach?		strategies in place	17	16	33				0	No support	30	23	53
system access to the documentation system?		EHR the rest of team uses	9	9	18	care team with read only	0	0	0	ONLY	1	0	1
double documentation?		one system	2	8	10				0	more than one	8	1	9
completion of documentation?		held accountable	7	4	11				0	NOT	3	5	8
Which of the following statements are true for your practice site regarding documentation efficiency?(check all that apply)		support built in	0	1	1	dot phrase	10	8	18	free text	7	3	10
Which of the following statements are true for your practice site regarding efficiency of inputting notes?(check all that apply)		Scribe	0	0	0	transcription tools	3	6	9	individually typing	9	8	17
documentation of Medication Therapy Problems (MTPs)?		therapy problems and resolution	8	4	12	therapy problems	1	4	5	NOT	1	1	2
documentation improvement initiatives?(e.g., documentation committees to create documentation shortcuts or enlisting the services of EHR experts to learn efficiency tools; NOT peer chart reviews)		review on regular basis	9	5	14				0	NOT	1	4	5
IT support to modify documentation process?		Support	0	0	0	Support BUT	9	8	17	NOT	1	1	2
the requirement of a physician's co-signature?		WITHOUT	10	9	19				0	REQUIRES	0	0	0
the identification of Medication Therapy Problems (MTP)?		number AND types identified and tracked	6	6	12	identified and tracked	2	1	3	NOT	2	2	4
﻿the resolution of MTPs?		number AND types	7	2	9	number alone = 0			0	NOT	3	7	10
clinical markers?(e.g., ACT score, blood pressure, A1C)		consistently and frequently	4	1	5	periodically when deemed necessary	6	3	9	NOT	0	5	5
revenue generation?		consistently and frequently	4	0	4	periodically when deemed necessary	5	0	5	NOT	1	9	10
estimated cost savings?		consistently and frequently	2	0	2	periodically when deemed necessary	5	0	5	NOT	3	9	12
descriptive measures?(e.g., payer mix, number of medications patients are taking, types of conditions seen in CMM population)		are tracked	6	2	8				0	NOT	4	7	11
Which of the following statements are true for your practice site regarding pharmacist productivity?(check all that apply)		5-6 selected	1	1	2	2-4 selected	8	5	13	1 or less selected	1	3	4
patient satisfaction?		regularly assessed	0	0	0	assessed, but NOT regularly	0	0	0	NOT	10	9	19
provider/team satisfaction?		regularly assessed	1	0	1	assessed, but NOT regularly	9	3	12	NOT assessed	0	6	6
Which of the following statements are true for your practice site regarding the use of collected CMM data?(e.g., clinical, descriptive, or financial data) (check all that apply)		4-5 selected	4	0	4	2-3 selected	6	2	8	1 or less selected	0	7	7
Which of the following statements are true for your practice site regarding the reporting of CMM data?(e.g., clinical outcomes, patient satisfaction) (check all that apply)		5-6 selected	1	0	1	2-4 selected	9	0	9	1 or less selected	0	9	9
Which of the following statements are true for your practice site regarding data extraction?(check all that apply)		-	-	-	-	-	-	-	-	-	-	-	-
aggregated-level data extraction?		possible	8	3	11				0	NOT	2	6	8
patient-level data extraction?		possible	6	3	9				0	NOT	4	6	10
IT support for extracting data?		available in timely manner	0	0	0	BUT requests take longer than desired	9	7	16	NOT	1	2	3
the training process for CMM philosophy of practice?		standard training process	5	2	7				0	NOT	5	8	13
the training process for CMM patient care process?(e.g., reviewing mock cases, shadowing opportunities)		standard training process	5	3	8				0	NOT	5	6	11
the training process for CMM practice management?		standard training process	6	2	8				0	NOT	4	7	11
for training?		consistent trainer	4	3	7				0	NOT	6	6	12
Which of the following statements are true for your practice site regarding ongoing clinical development?(check all that apply)		organization facilitates	9	4	13	individualized plans and resources	9	3	12	other 2	8	5	13
continual policy, procedure, and standards of practice training?(e.g., documentation standards, regulatory requirements)		on a consistent basis	4	2	6	occurs as needed	3	2	5	retraining limited to regulatory	3	5	8
the process to ensure pharmacists are providing consistent and quality care?(e.g., peer review)		in place WITH consistent	7	3	10	process is in place at least biannually	3	2	5	NOT	0	4	4
the process to ensure notes have met documentation requirements?(e.g., chart audits)		meeting docum stds	8	6	14				0	NOT	2	3	5
the use of quality assurance processes for improvement?		CMM improvement activs	6	3	9				0	NOT	4	6	10
